# Supplementary material for: Genetic Landscape of Rare Autoinflammatory Disease Variants in Qatar and Middle Eastern Populations Through the Integration of Whole-Genome and Exome Datasets
Source: Front Genet. 2021 May 13;12:631340. doi: 10.3389/fgene.2021.631340 (PMC8155677; doi:10.3389/fgene.2021.631340)
Supplement: Supplementary Figure 1 — Schematic summarizing the data analysis pipeline utilized for this study. [file Data_Sheet_1.zip › Table 2.XLSX]

## Sheet: Sheet1
Supplementary Table 1. Genes and associated autoinflammatory diseases considered in the present analysis and their respective inheritance patterns.
Disease Name	Gene	Inheritance
Familial Cold Autoinflammatory Syndrome (FCAS)	NLRP3	Autosomal Dominant
Muckle-Wells syndrome (MWS)	NLRP3	Autosomal Dominant
Neonatal onset multi-systemic inflammatory disorder/ Chronic Infantile Neurological Cutaneous Articular Syndrome (NOMID/CINCA)	NLRP3	Autosomal Dominant
TNF receptor-associated periodic syndrome (TRAPS)	TNFRSF1A	Autosomal Dominant
Hyperimmunoglobulinemia D with Periodic Fever Syndrome (HIDS)	MVK	Autosomal Recessive
Mevalonate Aciduria (MA)	MVK	Autosomal Recessive
Porokeratosis 3, multiple types	MVK	Autosomal Dominant
Deficiency of Interleukin-1ß (IL-1ß) Receptor Antagonist/ Osteomyelitis, Sterile Multifocal w/Periostitis Pustulosis (DIRA/OMPP)	IL1RN	Autosomal Recessive
MAJEED/ Chronic Recurrent Multifocal Osteomyelitis, Congenital Dyserythropoietic Anemia, & Neutrophilic Dermatosis	LPIN2	Autosomal Recessive
Deficiency of Interleukin-36-Receptor Antagonist/ Generalized Pustular Psoriasis (GPP)/ (DITRA/PSORP)	IL36RN	Autosomal Recessive
Familial Psoriasis/ CARD14-Mediated Pustular Psoriasis (CAMPS/PSORS2)	CARD14	Autosomal Dominant
Pityriasis rubra pilaris	CARD14	Autosomal Dominant
Pyogenic Sterile Arthritis, Pyoderma Gangrenosum and Acne Syndrome (PAPA)	PSTPIP1	Autosomal Dominant
Juvenile Systemic Granulomatosis– Blau syndrome, Pediatric Granulomatous Arthritis (PGA), Early Onset Sarcoidosis, or Jabs Syndrome (BLAU/PGA/EOS)	NOD2	Autosomal Dominant
NLRP12-Associated Periodic Fever Syndrome/ Familial Cold Autoinflammatory Syndrome 2, or Guadaloupe Periodic Fever (NLRP12/FCAS2)	NLRP12	Autosomal Dominant
Chronic Atypical Neutrophilic Dermatosis w/ Lipodystrophy and Elevated Temperature- Nakajo Nishimura Syndrome (CANDLE/PRAAS)	PSMB8; also PSMB4, PSMB9,PSMA3, POMP	Autosomal Recessive
(Primary) Familial Hemophagocytic Lymphohistiocytosis/ a Familial Erythrophagocytic Lymphohistiocytosis (1°HLH/FHL)	PRF1, STX11, STXBP2, MUNC13-4/UNC13D, RAB27A	Autosomal recessive
(Primary) Familial Hemophagocytic Lymphohistiocytosis/ a Familial Erythrophagocytic Lymphohistiocytosis (1°HLH/FHL)	SH2D1A,, BIRC4/XIAP	X-linked recessive
PLCG2-associated Antibody Deficiency and Immune Dysregulation/ Familial Atypical Cold Urticaria (FACU) (PLAID/FCAS3)	PLCG2	Autosomal Dominant
Autoinflammation and PLCG2-associated Antibody Deficiency and Immune Dysregulation (APLAID)	PLCG2	Autosomal Dominant
SLC29A3 Spectrum Disorder (SLC29A3)	SLC29A3	Autosomal Recessive
Psoriasis 15, Pustular	AP1S3	Autosomal Dominant
Deficiency of Adenosine Deaminase 2 (DADA2)	CECR1/ADA2	Autosomal Recessive
Sneddon syndrome	CECR1/ADA2	Autosomal Recessive
Interleukin 10 deficiency (IL10D)	IL10	Autosomal Recessive
Inflammatory bowel disease 28 (IBD28)/ Interleukin 10 receptor A deficiency (IL10R1D)	IL10RA	Autosomal Recessive
Inflammatory bowel disease 25 (IBD25)/ Interleukin 10 receptor B deficiency (IL10R2D)	IL10RB	Autosomal Recessive
Autoinflammation with infantile enterocolitis (AIFEC)	NLRC4	Autosomal Dominant
Hydatidiform Mole, Recurrent, 1 (HYDM1)	NLRP7	Autosomal Recessive
Otulipenia	OTULIN	Autosomal Recessive
Polyglucosan Body Myopathy, Early-onset, with Or without Immunodeficiency (PBMEI)	RBCK1	Autosomal Recessive
Cherubism	SH3BP2	Autosomal Dominant
Sting-Associated Vasculopathy, Infantile-Onset (SAVI)	TMEM173	Autosomal Dominant
Autoinflammatory syndrome, familial, Behcet-like (AISBL)	TNFAIP3	Autosomal Dominant
TNFRSF11A-associated hereditary fever disease (TRAPS11)	TNFRSF11A	Autosomal Dominant
