# Supplementary material for: Genetic Landscape of Rare Autoinflammatory Disease Variants in Qatar and Middle Eastern Populations Through the Integration of Whole-Genome and Exome Datasets
Source: Front Genet. 2021 May 13;12:631340. doi: 10.3389/fgene.2021.631340 (PMC8155677; doi:10.3389/fgene.2021.631340)
Supplement: Supplementary Figure 1 — Schematic summarizing the data analysis pipeline utilized for this study. [file Data_Sheet_1.zip › Table 3.XLSX]

## Sheet: Sheet1
Supplementary Table 2: The total number of variants in the auto inflammatory genes from each database overlapped with the Qatar dataset
Genes	Clinvar	Infever	HGMD
AP1S3	0	0	2
NLRP3	0	33	4
TNFRSF1A	1	0	2
MVK	1	16	3
IL1RN	0	5	0
LPIN2	0	0	6
IL36RN	0	1	1
CARD14	0	8	1
PSTPIP1	0	3	1
NOD2	1	27	14
NLRP12	1	0	5
PSMB8	0	0	1
PSMB4	0	0	0
PSMB9	0	0	2
PSMA3	0	0	0
POMP	0	0	0
PRF1	0	0	7
STX11	0	0	0
STXBP2	0	0	3
MUNC13 or UNC13D	0	0	5
RAB27A	1	0	1
SH2D1A	0	0	0
BIRC4 or XIAP	0	0	0
PLCG2	0	0	0
SLC29A3	0	0	0
CECR1 or ADA2	0	0	0
IL10	0	0	0
IL10RA	0	1	1
IL10RB	0	0	0
NLRC4	0	0	0
NLRP7	0	0	9
OTULIN	0	0	0
RBCK1	0	0	0
SH3BP2	0	1	0
TMEM173	0	0	2
TNFAIP3	0	0	2
TNFRSF11A	0	0	0
Total	5	95	72
