# Supplementary material for: Genetic Landscape of Rare Autoinflammatory Disease Variants in Qatar and Middle Eastern Populations Through the Integration of Whole-Genome and Exome Datasets
Source: Front Genet. 2021 May 13;12:631340. doi: 10.3389/fgene.2021.631340 (PMC8155677; doi:10.3389/fgene.2021.631340)
Supplement: Supplementary Figure 1 — Schematic summarizing the data analysis pipeline utilized for this study. [file Data_Sheet_1.zip › Table 4.XLSX]

## Sheet: Sheet1
Supplementary Table 3: The detailed variant annotation and classification based on ACMG-AMP guidelines
Chr	Start	End	Ref	Alt	Func. refGene	Gene. refGene	GeneDetail.refGene	CLINSIG 20180930	CLNDBN	esp6500si all	ExAC ALL	1000g2015aug all	gnomAD exome ALL	Qatar AF	SIFT pred	Polyphen2 HVAR pred	CADD phred	ExonicFunc refGene	AAChange refGene	PVS1	PS1	PS2	PS3	PS4	PM1	PM2	PM3	PM4	PM5	PM6	PP1	PP2	PP3	PP4	PP5	BA1	BS1	BS2	BS3	BS4	BP1	BP2	BP3	BP4	BP5	BP6	BP7	Final Annotation	avsnp147
5	138856982	138856982	C	T	exonic	TMEM173	.		.	0.183454	0.2049	0.27496	0.2117	0.2149	D	D	28.4	nonsynonymous SNV	TMEM173:NM_198282:exon7:c.G878A:p.R293Q						PM1							PP2	PP3			BA1		BS2										PM1,PP2,PP3,BA1,BS2	rs7380824
5	138861078	138861078	C	T	exonic	TMEM173	.		.	0.104798	0.1834	0.203075	0.1946	0.1896	T	B	13.08	nonsynonymous SNV	TMEM173:NM_001301738:exon2:c.G212A:p.R71H,TMEM173:NM_198282:exon3:c.G212A:p.R71H						PM1							PP2				BA1		BS2						BP4				PM1,PP2,BA1,BS2,BP4	rs11554776
6	32811629	32811629	G	T	exonic	PSMB8	.	Benign/Likely_benign	Nakajo_syndrome|not_specified	0.127105	0.1453	0.151957	0.1438	0.06818	T	B	22.2	nonsynonymous SNV	PSMB8:NM_148919:exon1:c.C145A:p.Q49K													PP2				BA1		BS2						BP4		BP6		PP2,BA1,BS2,BP4,BP6	rs2071543
6	32825090	32825090	G	A	exonic	PSMB9	.		.	0.248045	0.2456	0.224441	0.2432	0.3129	T	B	14.26	nonsynonymous SNV	PSMB9:NM_002800:exon3:c.G179A:p.R60H						PM1							PP2				BA1		BS2						BP4				PM1,PP2,BA1,BS2,BP4	rs17587
6	138196066	138196066	T	G	exonic	TNFAIP3	.	not_provided	not_specified	0.141934	0.0613	0.139577	0.0534	0.05672	T	B	15.6	nonsynonymous SNV	TNFAIP3:NM_001270507:exon3:c.T380G:p.F127C,TNFAIP3:NM_001270508:exon3:c.T380G:p.F127C,TNFAIP3:NM_006290:exon3:c.T380G:p.F127C						PM1											BA1		BS2						BP4				PM1,BA1,BS2,BP4	rs2230926
11	117864063	117864063	A	G	exonic	IL10RA	.	Benign/Likely_benign	not_specified|Inflammatory_bowel_disease	0.119458	0.1316	0.0816693	0.1309	0.08657	T	B	11.09	nonsynonymous SNV	IL10RA:NM_001558:exon4:c.A475G:p.S159G													PP2				BA1		BS2						BP4		BP6		PP2,BA1,BS2,BP4,BP6	rs3135932
11	117869670	117869670	A	G	exonic	IL10RA	.	Benign	Inflammatory_bowel_disease|not_specified	0.728448	0.7381	0.811102	0.7416	0.2473	T	B	0.945	nonsynonymous SNV	IL10RA:NM_001558:exon7:c.A1051G:p.R351G													PP2				BA1		BS2						BP4		BP6		PP2,BA1,BS2,BP4,BP6	rs2229113
12	110013879	110013879	G	A	exonic	MVK	.	Benign/Likely_benign	not_specified|Mevalonic_aciduria|Hyperimmunoglobulin_D_with_periodic_fever|Methylmalonic_acidemia	0.116177	0.1017	0.0758786	0.101	0.1124	T	B	0.002	nonsynonymous SNV	MVK:NM_000431:exon3:c.G155A:p.S52N,MVK:NM_001114185:exon3:c.G155A:p.S52N,MVK:NM_001301182:exon3:c.G155A:p.S52N																	BA1		BS2						BP4		BP6		BA1,BS2,BP4,BP6	rs7957619
16	50744624	50744624	C	T	exonic	NOD2	.	Benign	Blau_syndrome|Crohn_disease|not_specified	0.197676	0.1844	0.102037	0.1889	0.1867	T	B	0.001	nonsynonymous SNV	NOD2:NM_001293557:exon3:c.C721T:p.P241S,NOD2:NM_022162:exon4:c.C802T:p.P268S													PP2				BA1		BS2						BP4		BP6		PP2,BA1,BS2,BP4,BP6	rs2066842
16	50757276	50757276	G	A	exonic	NOD2	.	Benign	Sarcoidosis,_early-onset|Crohn_disease|Blau_syndrome	0.069021	0.0611	0.0333466	0.0626	0.09801	D	B	1.382	nonsynonymous SNV	NOD2:NM_001293557:exon8:c.G2782A:p.V928I,NOD2:NM_022162:exon9:c.G2863A:p.V955I													PP2				BA1	BS1	BS2						BP4		BP6		PP2,BA1,BS1,BS2,BP4,BP6	rs5743291
17	78171944	78171944	G	C	exonic	CARD14	.	Benign	not_specified	0.359142	0.3772	0.370208	0.372	0.4488	T	B	0.077	nonsynonymous SNV	CARD14:NM_052819:exon9:c.G930C:p.R310S,CARD14:NM_001257970:exon12:c.G1641C:p.R547S,CARD14:NM_024110:exon12:c.G1641C:p.R547S																	BA1		BS2						BP4		BP6		BA1,BS2,BP4,BP6	rs2066964
17	78178893	78178893	C	T	exonic	CARD14	.	Benign	not_specified	0.409322	0.4244	0.353035	0.4143	0.3941	D	B	25.8	nonsynonymous SNV	CARD14:NM_024110:exon18:c.C2458T:p.R820W														PP3			BA1		BS2								BP6		PP3,BA1,BS2,BP6	rs11652075
19	55450727	55450727	C	T	exonic	NLRP7	.	Benign/Likely_benign	Hydatidiform_mole|not_specified	0.141781	0.0586	0.125599	0.0523	0.09353	T	B	0.086	nonsynonymous SNV	NLRP7:NM_001127255:exon4:c.G1460A:p.G487E,NLRP7:NM_139176:exon4:c.G1460A:p.G487E,NLRP7:NM_206828:exon4:c.G1460A:p.G487E																	BA1		BS2						BP4		BP6		BA1,BS2,BP4,BP6	rs775881
19	55450746	55450746	C	T	exonic	NLRP7	.	Benign/Likely_benign	not_specified|Hydatidiform_mole	0.117484	0.0888	0.0908546	0.0869	0.1193	T	B	6.577	nonsynonymous SNV	NLRP7:NM_001127255:exon4:c.G1441A:p.A481T,NLRP7:NM_139176:exon4:c.G1441A:p.A481T,NLRP7:NM_206828:exon4:c.G1441A:p.A481T																	BA1		BS2						BP4		BP6		BA1,BS2,BP4,BP6	rs61747414
1	247582063	247582063	G	T	UTR5	NLRP3	NM_001079821:c.-34G>T;NM_001127461:c.-34G>T;NM_001127462:c.-34G>T;NM_183395:c.-34G>T;NM_001243133:c.-40G>T;NM_004895:c.-34G>T	Benign	Chronic_infantile_neurological,_cutaneous_and_articular_syndrome|Familial_cold_autoinflammatory_syndrome|Familial_amyloid_nephropathy_with_urticaria_AND_deafness	0.041827	0.0367	0.0269569	0.0374	0.02841	.	.	.	.	.																		BS1	BS2								BP6		BS1,BS2,BP6	rs73136263
1	247582309	247582309	C	T	exonic	NLRP3	.	Benign/Likely_benign	not_specified|Chronic_infantile_neurological,_cutaneous_and_articular_syndrome|Familial_cold_autoinflammatory_syndrome|Familial_amyloid_nephropathy_with_urticaria_AND_deafness	7.7e-05	0.0016	0.00319489	0.0016	0.002931	.	.	.	synonymous SNV	NLRP3:NM_001127462:exon1:c.C213T:p.A71A,NLRP3:NM_001243133:exon1:c.C207T:p.A69A,NLRP3:NM_004895:exon1:c.C213T:p.A71A,NLRP3:NM_183395:exon1:c.C213T:p.A71A,NLRP3:NM_001127461:exon2:c.C213T:p.A71A,NLRP3:NM_001079821:exon3:c.C213T:p.A71A						PM1																					BP6	BP7	PM1,BP6,BP7	rs200082602
1	247586336	247586336	T	C	intronic	NLRP3	.		.	0	0	0.459665	0	0.4375	.	.	.	.	.																	BA1		BS2										BA1,BS2	rs3806265
1	247586920	247586920	T	G	intronic	NLRP3	.		.	0	0	0.919728	0	0.04545	.	.	.	.	.																	BA1		BS2										BA1,BS2	rs4925651
1	247587174	247587174	C	T	exonic	NLRP3	.	Benign/Likely_benign	Familial_cold_autoinflammatory_syndrome|Chronic_infantile_neurological,_cutaneous_and_articular_syndrome|Familial_amyloid_nephropathy_with_urticaria_AND_deafness	0.006459	0.0021	0.00798722	0.0016	0.001601	.	.	.	synonymous SNV	NLRP3:NM_001127462:exon3:c.C429T:p.Y143Y,NLRP3:NM_001243133:exon3:c.C423T:p.Y141Y,NLRP3:NM_004895:exon3:c.C429T:p.Y143Y,NLRP3:NM_183395:exon3:c.C429T:p.Y143Y,NLRP3:NM_001127461:exon4:c.C429T:p.Y143Y,NLRP3:NM_001079821:exon5:c.C429T:p.Y143Y						PM1																					BP6	BP7	PM1,BP6,BP7	rs56710146
1	247587408	247587408	C	T	exonic	NLRP3	.	Benign	not_specified|Familial_amyloid_nephropathy_with_urticaria_AND_deafness|Familial_cold_autoinflammatory_syndrome|Chronic_infantile_neurological,_cutaneous_and_articular_syndrome	0.115254	0.0817	0.116613	0.0797	0.09602	.	.	.	synonymous SNV	NLRP3:NM_001127462:exon3:c.C663T:p.T221T,NLRP3:NM_001243133:exon3:c.C657T:p.T219T,NLRP3:NM_004895:exon3:c.C663T:p.T221T,NLRP3:NM_183395:exon3:c.C663T:p.T221T,NLRP3:NM_001127461:exon4:c.C663T:p.T221T,NLRP3:NM_001079821:exon5:c.C663T:p.T221T						PM1											BA1		BS2								BP6	BP7	PM1,BA1,BS2,BP6,BP7	rs7525979
1	247587477	247587477	G	A	exonic	NLRP3	.	Benign	not_specified|Chronic_infantile_neurological,_cutaneous_and_articular_syndrome|Familial_cold_autoinflammatory_syndrome|Familial_amyloid_nephropathy_with_urticaria_AND_deafness	0.405966	0.4996	0.38738	0.5034	0.4881	.	.	.	synonymous SNV	NLRP3:NM_001127462:exon3:c.G732A:p.A244A,NLRP3:NM_001243133:exon3:c.G726A:p.A242A,NLRP3:NM_004895:exon3:c.G732A:p.A244A,NLRP3:NM_183395:exon3:c.G732A:p.A244A,NLRP3:NM_001127461:exon4:c.G732A:p.A244A,NLRP3:NM_001079821:exon5:c.G732A:p.A244A						PM1											BA1		BS2								BP6	BP7	PM1,BA1,BS2,BP6,BP7	rs3806268
1	247587681	247587681	C	T	exonic	NLRP3	.	Benign/Likely_benign	Familial_cold_urticaria|not_specified	0.001153	0.0012	0.000998403	0.0012	0.001172	.	.	.	synonymous SNV	NLRP3:NM_001127462:exon3:c.C936T:p.D312D,NLRP3:NM_001243133:exon3:c.C930T:p.D310D,NLRP3:NM_004895:exon3:c.C936T:p.D312D,NLRP3:NM_183395:exon3:c.C936T:p.D312D,NLRP3:NM_001127461:exon4:c.C936T:p.D312D,NLRP3:NM_001079821:exon5:c.C936T:p.D312D						PM1																					BP6	BP7	PM1,BP6,BP7	rs143840033
1	247587771	247587771	C	T	exonic	NLRP3	.	Benign/Likely_benign	not_specified|Familial_cold_autoinflammatory_syndrome	0.006151	0.0049	0.00179712	0.0052	0.001761	.	.	.	synonymous SNV	NLRP3:NM_001127462:exon3:c.C1026T:p.P342P,NLRP3:NM_001243133:exon3:c.C1020T:p.P340P,NLRP3:NM_004895:exon3:c.C1026T:p.P342P,NLRP3:NM_183395:exon3:c.C1026T:p.P342P,NLRP3:NM_001127461:exon4:c.C1026T:p.P342P,NLRP3:NM_001079821:exon5:c.C1026T:p.P342P						PM1																					BP6	BP7	PM1,BP6,BP7	rs41311573
1	247587783	247587783	G	A	exonic	NLRP3	.	Benign/Likely_benign	Familial_cold_urticaria|Familial_amyloid_nephropathy_with_urticaria_AND_deafness|Familial_cold_autoinflammatory_syndrome|Chronic_infantile_neurological,_cutaneous_and_articular_syndrome	0.000538	0.0015	0.00239617	0.0013	0.002137	.	.	.	synonymous SNV	NLRP3:NM_001127462:exon3:c.G1038A:p.L346L,NLRP3:NM_001243133:exon3:c.G1032A:p.L344L,NLRP3:NM_004895:exon3:c.G1038A:p.L346L,NLRP3:NM_183395:exon3:c.G1038A:p.L346L,NLRP3:NM_001127461:exon4:c.G1038A:p.L346L,NLRP3:NM_001079821:exon5:c.G1038A:p.L346L						PM1																					BP6	BP7	PM1,BP6,BP7	rs180177471
1	247587795	247587795	G	A	exonic	NLRP3	.	Benign/Likely_benign	not_specified|Chronic_infantile_neurological,_cutaneous_and_articular_syndrome|Familial_amyloid_nephropathy_with_urticaria_AND_deafness|Familial_cold_autoinflammatory_syndrome	7.7e-05	0.0061	0.0115815	0.0055	0.004706	.	.	.	synonymous SNV	NLRP3:NM_001127462:exon3:c.G1050A:p.T350T,NLRP3:NM_001243133:exon3:c.G1044A:p.T348T,NLRP3:NM_004895:exon3:c.G1050A:p.T350T,NLRP3:NM_183395:exon3:c.G1050A:p.T350T,NLRP3:NM_001127461:exon4:c.G1050A:p.T350T,NLRP3:NM_001079821:exon5:c.G1050A:p.T350T						PM1												BS1									BP6	BP7	PM1,BS1,BP6,BP7	rs143140947
1	247587982	247587982	C	T	exonic	NLRP3	.	Benign/Likely_benign	Familial_cold_urticaria|not_specified|Chronic_infantile_neurological,_cutaneous_and_articular_syndrome|Familial_cold_autoinflammatory_syndrome|Familial_amyloid_nephropathy_with_urticaria_AND_deafness	0.007304	0.0061	0.00379393	0.0062	0.001172	.	.	.	synonymous SNV	NLRP3:NM_001127462:exon3:c.C1237T:p.L413L,NLRP3:NM_001243133:exon3:c.C1231T:p.L411L,NLRP3:NM_004895:exon3:c.C1237T:p.L413L,NLRP3:NM_183395:exon3:c.C1237T:p.L413L,NLRP3:NM_001127461:exon4:c.C1237T:p.L413L,NLRP3:NM_001079821:exon5:c.C1237T:p.L413L																											BP6	BP7	BP6,BP7	rs148478875
1	247587996	247587996	C	T	exonic	NLRP3	.	Likely_benign	Chronic_infantile_neurological,_cutaneous_and_articular_syndrome|Familial_cold_autoinflammatory_syndrome|Familial_amyloid_nephropathy_with_urticaria_AND_deafness	7.7e-05	6.594e-05	0.000199681	8.126e-05	0.007812	.	.	.	synonymous SNV	NLRP3:NM_001127462:exon3:c.C1251T:p.I417I,NLRP3:NM_001243133:exon3:c.C1245T:p.I415I,NLRP3:NM_004895:exon3:c.C1251T:p.I417I,NLRP3:NM_183395:exon3:c.C1251T:p.I417I,NLRP3:NM_001127461:exon4:c.C1251T:p.I417I,NLRP3:NM_001079821:exon5:c.C1251T:p.I417I																											BP6	BP7	BP6,BP7	rs139852370
1	247588053	247588053	C	T	exonic	NLRP3	.	Benign	not_specified|Familial_cold_autoinflammatory_syndrome|Familial_amyloid_nephropathy_with_urticaria_AND_deafness|Chronic_infantile_neurological,_cutaneous_and_articular_syndrome	0.088959	0.101	0.0656949	0.1013	0.1507	.	.	.	synonymous SNV	NLRP3:NM_001127462:exon3:c.C1308T:p.S436S,NLRP3:NM_001243133:exon3:c.C1302T:p.S434S,NLRP3:NM_004895:exon3:c.C1308T:p.S436S,NLRP3:NM_183395:exon3:c.C1308T:p.S436S,NLRP3:NM_001127461:exon4:c.C1308T:p.S436S,NLRP3:NM_001079821:exon5:c.C1308T:p.S436S																	BA1		BS2								BP6	BP7	BA1,BS2,BP6,BP7	rs34298354
1	247588351	247588351	C	T	exonic	NLRP3	.	Benign/Likely_benign	Familial_cold_urticaria|not_specified|Chronic_infantile_neurological,_cutaneous_and_articular_syndrome|Familial_amyloid_nephropathy_with_urticaria_AND_deafness|Familial_cold_autoinflammatory_syndrome	0.004768	0.0016	0.00678914	0.0013	0.001172	.	.	.	synonymous SNV	NLRP3:NM_001127462:exon3:c.C1606T:p.L536L,NLRP3:NM_001243133:exon3:c.C1600T:p.L534L,NLRP3:NM_004895:exon3:c.C1606T:p.L536L,NLRP3:NM_183395:exon3:c.C1606T:p.L536L,NLRP3:NM_001127461:exon4:c.C1606T:p.L536L,NLRP3:NM_001079821:exon5:c.C1606T:p.L536L																											BP6	BP7	BP6,BP7	rs116054301
1	247588960	247588960	G	A	intronic	NLRP3	.		.	0	0	0.130591	0	0.1193	.	.	.	.	.																	BA1		BS2										BA1,BS2	rs3738447
1	247593142	247593142	A	G	intronic	NLRP3	.		.	0	0	0.123003	0	0.1193	.	.	.	.	.																	BA1		BS2										BA1,BS2	rs12060377
1	247597180	247597180	T	C	intronic	NLRP3	.		.	0	0	0	0	0.1529	.	.	.	.	.							PM2												BS2										PM2,BS2	rs76911796
1	247597181	247597181	G	A	intronic	NLRP3	.		.	0	0	0	0	0.1529	.	.	.	.	.							PM2												BS2										PM2,BS2	rs148560736
1	247597208	247597208	T	G	intronic	NLRP3	.		.	0	0	0	0	0.4059	.	.	.	.	.							PM2												BS2										PM2,BS2	rs113966299
1	247597211	247597211	T	C	intronic	NLRP3	.		.	0	0	0	0	0.4	.	.	.	.	.							PM2												BS2										PM2,BS2	rs112695411
1	247597329	247597329	C	T	intronic	NLRP3	.		.	0	0	0.917732	0	0.04545	.	.	.	.	.																	BA1		BS2										BA1,BS2	rs12124866
1	247597365	247597365	G	A	intronic	NLRP3	.		.	0.907427	0	0.788738	0	0.05682	.	.	.	.	.																	BA1		BS2										BA1,BS2	rs10925022
1	247599139	247599139	G	C	intronic	NLRP3	.		.	0	0	0.0421326	0	0.02841	.	.	.	.	.																		BS1	BS2										BS1,BS2	rs34777555
1	247599232	247599232	G	A	intronic	NLRP3	.		.	0.496848	0.586	0.484026	0.5922	0.4716	.	.	.	.	.																	BA1		BS2										BA1,BS2	rs10754557
1	247599513	247599513	T	C	intronic	NLRP3	.		.	0	0	0.0489217	0	0.02841	.	.	.	.	.																		BS1	BS2										BS1,BS2	rs76225363
1	247600301	247600301	A	C	intronic	NLRP3	.		.	0	0	0.654353	0	0.4261	.	.	.	.	.																	BA1		BS2										BA1,BS2	rs1539019
1	247608167	247608167	C	A	intronic	NLRP3	.		.	0.134861	0.1416	0.0972444	0.141	0.1648	.	.	.	.	.																	BA1		BS2										BA1,BS2	rs45624634
2	113887207	113887207	T	C	exonic	IL1RN	.	Benign	Osteomyelitis,_sterile_multifocal,_with_periostitis_and_pustulosis|not_specified	0.206136	0.2491	0.191693	0.2574	0.1791	.	.	.	synonymous SNV	IL1RN:NM_173842:exon2:c.T171C:p.A57A,IL1RN:NM_000577:exon3:c.T117C:p.A39A,IL1RN:NM_173841:exon4:c.T180C:p.A60A,IL1RN:NM_173843:exon4:c.T69C:p.A23A,IL1RN:NM_001318914:exon5:c.T69C:p.A23A																	BA1		BS2								BP6	BP7	BA1,BS2,BP6,BP7	rs419598
2	113890304	113890304	T	C	exonic	IL1RN	.	Benign	Osteomyelitis,_sterile_multifocal,_with_periostitis_and_pustulosis|not_specified	0.333154	0.3082	0.35004	0.3044	0.198	.	.	.	synonymous SNV	IL1RN:NM_173842:exon4:c.T390C:p.S130S,IL1RN:NM_000577:exon5:c.T336C:p.S112S,IL1RN:NM_173841:exon6:c.T399C:p.S133S,IL1RN:NM_173843:exon6:c.T288C:p.S96S,IL1RN:NM_001318914:exon7:c.T288C:p.S96S						PM1											BA1		BS2								BP6	BP7	PM1,BA1,BS2,BP6,BP7	rs315952
2	113890586	113890586	C	G	UTR3	IL1RN	NM_173841:c.*138C>G;NM_001318914:c.*138C>G;NM_173843:c.*138C>G;NM_000577:c.*138C>G;NM_173842:c.*138C>G	Benign	Osteomyelitis,_sterile_multifocal,_with_periostitis_and_pustulosis	0	0	0.355032	0	0.2102	.	.	.	.	.																	BA1		BS2								BP6		BA1,BS2,BP6	rs315951
2	113890610	113890610	C	T	UTR3	IL1RN	NM_173841:c.*162C>T;NM_001318914:c.*162C>T;NM_173843:c.*162C>T;NM_000577:c.*162C>T;NM_173842:c.*162C>T	Likely_benign	Osteomyelitis,_sterile_multifocal,_with_periostitis_and_pustulosis	0	0	0.01877	0	0.1705	.	.	.	.	.																		BS1	BS2								BP6		BS1,BS2,BP6	rs4252041
12	110012766	110012766	A	G	intronic	MVK	.	Benign	.	0.121989	0	0.142173	0	0.1023	.	.	.	.	.																	BA1		BS2								BP6		BA1,BS2,BP6	rs61940512
12	110017759	110017759	C	T	intronic	MVK	.	Benign/Likely_benign	not_specified|Hyperimmunoglobulin_D_with_periodic_fever|Mevalonic_aciduria	0.058435	0.0605	0.0267572	0.0589	0.07955	.	.	.	.	.						PM1											BA1	BS1	BS2								BP6		PM1,BA1,BS1,BS2,BP6	rs67886029
12	110019233	110019233	G	A	exonic	MVK	.	Benign/Likely_benign	not_specified|Hyperimmunoglobulin_D_with_periodic_fever|Mevalonic_aciduria	0.051515	0.047	0.0321486	0.0453	0.05867	.	.	.	synonymous SNV	MVK:NM_000431:exon5:c.G405A:p.S135S,MVK:NM_001114185:exon5:c.G405A:p.S135S						PM1											BA1	BS1	BS2								BP6	BP7	PM1,BA1,BS1,BS2,BP6,BP7	rs34368092
12	110019338	110019338	C	T	exonic	MVK	.	Benign/Likely_benign	not_specified|Hyperimmunoglobulin_D_with_periodic_fever|Mevalonic_aciduria	0.17761	0.1618	0.163339	0.1605	0.2323	.	.	.	synonymous SNV	MVK:NM_000431:exon5:c.C510T:p.D170D,MVK:NM_001114185:exon5:c.C510T:p.D170D						PM1											BA1		BS2								BP6	BP7	PM1,BA1,BS2,BP6,BP7	rs2287218
12	110024541	110024541	A	G	intronic	MVK	.	Benign	not_specified	0.271951	0.2339	0.228634	0.2293	0.3068	.	.	.	.	.						PM1											BA1		BS2								BP6		PM1,BA1,BS2,BP6	rs2270375
12	110028689	110028689	G	C	intronic	MVK	.	not_provided	Hyperimmunoglobulin_D_with_periodic_fever	0.003229	0.0011	0.00539137	0.0008	0.005682	.	.	.	.	.																														rs104895347
12	110029008	110029008	C	T	intronic	MVK	.	Benign	.	0.172305	0.1601	0.154752	0.1593	0.2159	.	.	.	.	.																	BA1		BS2								BP6		BA1,BS2,BP6	rs35191208
12	110029039	110029039	T	G	intronic	MVK	.	Benign/Likely_benign	Hyperimmunoglobulin_D_with_periodic_fever|not_provided	0.00346	0.0065	0.00678914	0.0066	0.01136	.	.	.	.	.																			BS2								BP6		BS2,BP6	rs104895331
12	110029057	110029057	C	A	exonic	MVK	.	Conflicting_interpretations_of_pathogenicity	Hyperimmunoglobulin_D_with_periodic_fever|Mevalonic_aciduria	0.010457	0.0025	0.00738818	0.002	0.00249	.	.	.	synonymous SNV	MVK:NM_001301182:exon8:c.C624A:p.I208I,MVK:NM_000431:exon9:c.C780A:p.I260I,MVK:NM_001114185:exon9:c.C780A:p.I260I																		BS1										BP7	BS1,BP7	rs34975996
12	110029108	110029108	C	T	exonic	MVK	.	Benign/Likely_benign	Hyperimmunoglobulin_D_with_periodic_fever|not_specified|Mevalonic_aciduria	0.010149	0.0058	0.0169728	0.0053	0.003188	.	.	.	synonymous SNV	MVK:NM_001301182:exon8:c.C675T:p.R225R,MVK:NM_000431:exon9:c.C831T:p.R277R,MVK:NM_001114185:exon9:c.C831T:p.R277R																		BS1									BP6	BP7	BS1,BP6,BP7	rs104895353
12	110029186	110029186	G	A	intronic	MVK	.	Benign	.	0.128864	0.149	0.111422	0.1496	0.1761	.	.	.	.	.						PM1											BA1		BS2								BP6		PM1,BA1,BS2,BP6	rs2270374
12	110029279	110029279	C	A	intronic	MVK	.		.	0	0	0.0267572	0	0.07955	.	.	.	.	.						PM1												BS1	BS2										PM1,BS1,BS2	rs72648031
15	77310636	77310636	G	C	intronic	PSTPIP1	.		.	0.730242	0.7481	0.60603	0.7212	0.2273	.	.	.	.	.						PM1											BA1		BS2										PM1,BA1,BS2	rs3812911
15	77325279	77325279	C	T	exonic	PSTPIP1	.	Benign	not_specified|Pyogenic_arthritis,_pyoderma_gangrenosum_and_acne	0.03735	0.0495	0.057508	0.0281	0.02273	.	.	.	synonymous SNV	PSTPIP1:NM_003978:exon12:c.C915T:p.C305C,PSTPIP1:NM_001321136:exon13:c.C888T:p.C296C,PSTPIP1:NM_001321137:exon13:c.C1110T:p.C370C																	BA1	BS1	BS2								BP6	BP7	BA1,BS1,BS2,BP6,BP7	rs11858480
16	50731102	50731102	C	T	UTR5	NOD2	NM_022162:c.-53C>T	Likely_benign	Crohn_disease|Blau_syndrome	0.000438	0	0.000199681	0	0.005682	.	.	.	.	.																											BP6		BP6	rs188341692
16	50733374	50733374	G	T	UTR5	NOD2	NM_001293557:c.-33G>T		.	0.211977	0.1982	0.115615	0.2018	0.1932	.	.	.	.	.																	BA1		BS2										BA1,BS2	rs2076753
16	50733392	50733392	T	A	UTR5	NOD2	NM_001293557:c.-15T>A	Conflicting_interpretations_of_pathogenicity	Sarcoidosis,_early-onset|not_specified|Blau_syndrome|Crohn_disease	0.001308	0.0018	0.000599042	0.0023	0.01705	.	.	.	.	.																			BS2										BS2	rs104895421
16	50733859	50733859	C	G	exonic	NOD2	.	Benign	Blau_syndrome|Crohn_disease|not_specified	0.370883	0.336	0.246605	0.332	0.38	.	.	.	synonymous SNV	NOD2:NM_001293557:exon1:c.C453G:p.S151S,NOD2:NM_022162:exon2:c.C534G:p.S178S																	BA1		BS2								BP6	BP7	BA1,BS2,BP6,BP7	rs2067085
16	50745199	50745199	C	T	exonic	NOD2	.	Benign	Blau_syndrome|Crohn_disease|not_specified	0.201939	0.1864	0.107628	0.1906	0.193	.	.	.	synonymous SNV	NOD2:NM_001293557:exon3:c.C1296T:p.R432R,NOD2:NM_022162:exon4:c.C1377T:p.R459R						PM1											BA1		BS2								BP6	BP7	PM1,BA1,BS2,BP6,BP7	rs2066843
16	50745583	50745583	T	G	exonic	NOD2	.	Benign	Blau_syndrome|Crohn_disease|not_specified	0.335796	0.3302	0.216054	0.3303	0.3649	.	.	.	synonymous SNV	NOD2:NM_001293557:exon3:c.T1680G:p.R560R,NOD2:NM_022162:exon4:c.T1761G:p.R587R																	BA1		BS2								BP6	BP7	BA1,BS2,BP6,BP7	rs1861759
16	50745610	50745610	G	A	exonic	NOD2	.	Benign	Sarcoidosis,_early-onset	0.000846	0.0004	0.000599042	0.0004	0.001063	.	.	.	synonymous SNV	NOD2:NM_001293557:exon3:c.G1707A:p.T569T,NOD2:NM_022162:exon4:c.G1788A:p.T596T																											BP6	BP7	BP6,BP7	rs104895437
16	50745655	50745655	C	T	exonic	NOD2	.	Benign/Likely_benign	Crohn_disease|Blau_syndrome	0.007541	0.0098	0.00259585	0.0098	0.004782	.	.	.	synonymous SNV	NOD2:NM_001293557:exon3:c.C1752T:p.A584A,NOD2:NM_022162:exon4:c.C1833T:p.A611A																											BP6	BP7	BP6,BP7	rs61736932
16	50750791	50750791	G	T	intronic	NOD2	.	Likely_benign	Crohn_disease|Blau_syndrome	0.003924	0.0012	0.00559105	0.0009	0.005682	.	.	.	.	.																											BP6		BP6	rs5743285
16	50756774	50756774	C	T	intronic	NOD2	.	Pathogenic,_risk_factor	INFLAMMATORY_BOWEL_DISEASE_1_(CROHN_DISEASE),_SUSCEPTIBILITY_TO|Blau_syndrome|YAO_SYNDROME,_SUSCEPTIBILITY_TO	0	0	0.0517173	0	0.04545	.	.	.	.	.						PM1										PP5	BA1		BS2										PM1,PP5,BA1,BS2	rs5743289
16	50766603	50766603	C	T	UTR3	NOD2	NM_022162:c.*873C>T;NM_001293557:c.*873C>T	Uncertain_significance	Crohn_disease|Blau_syndrome	0	0	0.00119808	0	0.07386	.	.	.	.	.																			BS2										BS2	rs373812846
17	78178830	78178830	A	G	intronic	CARD14	.	Benign	not_specified	0.410148	0.4904	0.358626	0.4125	0.3182	.	.	.	.	.																	BA1		BS2								BP6		BA1,BS2,BP6	rs11653893
19	54313707	54313707	G	C	exonic	NLRP12	.	Benign	not_specified|Familial_cold_autoinflammatory_syndrome	0.05113	0.052	0.0269569	0.051	0.01642	T	D	23.1	nonsynonymous SNV	NLRP12:NM_001277126:exon3:c.C1206G:p.F402L,NLRP12:NM_001277129:exon3:c.C1206G:p.F402L,NLRP12:NM_144687:exon3:c.C1206G:p.F402L														PP3			BA1	BS1	BS2								BP6		PP3,BA1,BS1,BS2,BP6	rs34971363
1	247582310	247582310	G	A	exonic	NLRP3	.	Benign/Likely_benign	not_specified|Chronic_infantile_neurological,_cutaneous_and_articular_syndrome|Familial_amyloid_nephropathy_with_urticaria_AND_deafness|Familial_cold_autoinflammatory_syndrome	0	0.0006	0.00219649	0.0007	0.0005862	D	P	18.61	nonsynonymous SNV	NLRP3:NM_001127462:exon1:c.G214A:p.V72M,NLRP3:NM_001243133:exon1:c.G208A:p.V70M,NLRP3:NM_004895:exon1:c.G214A:p.V72M,NLRP3:NM_183395:exon1:c.G214A:p.V72M,NLRP3:NM_001127461:exon2:c.G214A:p.V72M,NLRP3:NM_001079821:exon3:c.G214A:p.V72M						PM1							PP2	PP3													BP6		PM1,PP2,PP3,BP6	rs117287351
1	247582326	247582326	C	T	exonic	NLRP3	.	Uncertain_significance	not_specified	0	6.667e-05	0	0.0001	0.01046	D	B	23.9	nonsynonymous SNV	NLRP3:NM_001127462:exon1:c.C230T:p.A77V,NLRP3:NM_001243133:exon1:c.C224T:p.A75V,NLRP3:NM_004895:exon1:c.C230T:p.A77V,NLRP3:NM_183395:exon1:c.C230T:p.A77V,NLRP3:NM_001127461:exon2:c.C230T:p.A77V,NLRP3:NM_001079821:exon3:c.C230T:p.A77V						PM1							PP2	PP3					BS2										PM1,PP2,PP3,BS2	rs200288250
1	247587343	247587343	G	A	exonic	NLRP3	.	Conflicting_interpretations_of_pathogenicity	Familial_cold_urticaria|not_provided|not_specified|Familial_cold_autoinflammatory_syndrome	0.006843	0.0083	0.00399361	0.0085	0.005453	T	B	0.002	nonsynonymous SNV	NLRP3:NM_001127462:exon3:c.G598A:p.V200M,NLRP3:NM_001243133:exon3:c.G592A:p.V198M,NLRP3:NM_004895:exon3:c.G598A:p.V200M,NLRP3:NM_183395:exon3:c.G598A:p.V200M,NLRP3:NM_001127461:exon4:c.G598A:p.V200M,NLRP3:NM_001079821:exon5:c.G598A:p.V200M						PM1						PP1	PP2		PP4										BP4				PM1,PP1,PP2,PP4,BP4	rs121908147
1	247587688	247587688	A	G	exonic	NLRP3	.	Uncertain_significance	Familial_cold_urticaria	0.000231	0.0002	0	0.0002	0.001172	T	B	0.001	nonsynonymous SNV	NLRP3:NM_001127462:exon3:c.A943G:p.I315V,NLRP3:NM_001243133:exon3:c.A937G:p.I313V,NLRP3:NM_004895:exon3:c.A943G:p.I315V,NLRP3:NM_183395:exon3:c.A943G:p.I315V,NLRP3:NM_001127461:exon4:c.A943G:p.I315V,NLRP3:NM_001079821:exon5:c.A943G:p.I315V						PM1						PP1-M	PP2												BP4				PM1,PP1-M,PP2,BP4	rs180177501
1	247588858	247588858	C	A	exonic	NLRP3	.	Conflicting_interpretations_of_pathogenicity	not_specified|Familial_cold_autoinflammatory_syndrome|Chronic_infantile_neurological,_cutaneous_and_articular_syndrome|Familial_amyloid_nephropathy_with_urticaria_AND_deafness|not_provided	0.03483	0.0409	0.0223642	0.0394	0.04027	T	B	0.01	nonsynonymous SNV	NLRP3:NM_001127462:exon3:c.C2113A:p.Q705K,NLRP3:NM_001243133:exon3:c.C2107A:p.Q703K,NLRP3:NM_004895:exon3:c.C2113A:p.Q705K,NLRP3:NM_183395:exon3:c.C2113A:p.Q705K,NLRP3:NM_001127461:exon4:c.C2113A:p.Q705K,NLRP3:NM_001079821:exon5:c.C2113A:p.Q705K				PS3	PS4								PP2					BS1	BS2						BP4				PS3,PS4,PP2,BS1,BS2,BP4	rs35829419
1	247607973	247607973	C	T	exonic	NLRP3	.	Conflicting_interpretations_of_pathogenicity	not_specified|Familial_cold_autoinflammatory_syndrome|Familial_amyloid_nephropathy_with_urticaria_AND_deafness|Chronic_infantile_neurological,_cutaneous_and_articular_syndrome	0.000692	0.0012	0.00179712	0.0013	0.002787	D	D	33	nonsynonymous SNV	NLRP3:NM_183395:exon6:c.C2519T:p.T840M,NLRP3:NM_001127462:exon7:c.C2690T:p.T897M,NLRP3:NM_001127461:exon8:c.C2690T:p.T897M,NLRP3:NM_001243133:exon8:c.C2855T:p.T952M,NLRP3:NM_004895:exon8:c.C2861T:p.T954M,NLRP3:NM_001079821:exon10:c.C2861T:p.T954M													PP2	PP3															PP2,PP3	rs139814109
2	113819812	113819812	C	T	exonic	IL36RN	.		.	0.000154	0.0003	0.000798722	0.0003	0.001758	T	D	26.3	nonsynonymous SNV	IL36RN:NM_012275:exon4:c.C227T:p.P76L,IL36RN:NM_173170:exon4:c.C227T:p.P76L						PM1							PP2	PP3															PM1,PP2,PP3	rs139497891
2	113890284	113890284	G	A	exonic	IL1RN	.	Benign	.	0.000923	0.003	0.00479233	0.003	0.01791	T	B	4.647	nonsynonymous SNV	IL1RN:NM_173842:exon4:c.G370A:p.A124T,IL1RN:NM_000577:exon5:c.G316A:p.A106T,IL1RN:NM_173841:exon6:c.G379A:p.A127T,IL1RN:NM_173843:exon6:c.G268A:p.A90T,IL1RN:NM_001318914:exon7:c.G268A:p.A90T						PM1													BS2			BP1			BP4		BP6		PM1,BS2,BP1,BP4,BP6	rs45507693
2	224642493	224642493	G	A	exonic	AP1S3	.	Likely_benign	Psoriasis_15,_pustular,_susceptibility_to|not_specified	0.008593	0.008	0.00239617	0.0075	0.001636	D	D	34	nonsynonymous SNV	AP1S3:NM_001039569:exon2:c.C97T:p.R33W				PS3		PM1								PP3							BS4						BP6		PS3,PM1,PP3,BS4,BP6	rs138292988
2	224642579	224642579	A	C	exonic	AP1S3	.	risk_factor	Psoriasis_15,_pustular,_susceptibility_to	0.009587	0.0078	0.00299521	0.0077	0.005682	D	D	27.2	nonsynonymous SNV	AP1S3:NM_001039569:exon2:c.T11G:p.F4C				PS3		PM1								PP3							BS4								PS3,PM1,PP3,BS4	rs116107386
4	2828992	2828992	C	T	exonic	SH3BP2	.	Benign/Likely_benign	Fibrous_dysplasia_of_jaw	0.005613	0.0056	0.00399361	0.0053	0.01692	D	B	22.6	nonsynonymous SNV	SH3BP2:NM_001122681:exon6:c.C464T:p.A155V,SH3BP2:NM_001145855:exon6:c.C548T:p.A183V,SH3BP2:NM_001145856:exon6:c.C635T:p.A212V,SH3BP2:NM_003023:exon6:c.C464T:p.A155V													PP2	PP3					BS2								BP6		PP2,PP3,BS2,BP6	rs35313240
6	32823948	32823948	G	A	exonic	PSMB9	.		.	0.028436	0.0156	0.0217652	0.0161	0.007996	D	P	23.2	nonsynonymous SNV	PSMB9:NM_002800:exon2:c.G94A:p.V32I						PM1							PP2	PP3				BS1											PM1,PP2,PP3,BS1	rs241419
6	138196060	138196060	C	T	exonic	TNFAIP3	.	Uncertain_significance	not_specified	0.005536	0.0017	0.00599042	0.0012	0.001594	D	B	15.11	nonsynonymous SNV	TNFAIP3:NM_001270507:exon3:c.C374T:p.A125V,TNFAIP3:NM_001270508:exon3:c.C374T:p.A125V,TNFAIP3:NM_006290:exon3:c.C374T:p.c				PS3		PM1								PP3															PS3,PM1,PP3	rs5029941
10	72358215	72358215	A	C	exonic	PRF1	.		.	0.000308	0.0004	0.000199681	0.0003	0.001639	T	B	0.005	nonsynonymous SNV	PRF1:NM_001083116:exon3:c.T1262G:p.F421C,PRF1:NM_005041:exon3:c.T1262G:p.F421C						PM1														BS3					BP4				PM1,BS3,BP4	rs200534908
10	72358722	72358722	T	C	exonic	PRF1	.	Conflicting_interpretations_of_pathogenicity	Hemophagocytic_lymphohistiocytosis,_familial,_2|Malignant_lymphoma,_non-Hodgkin|not_specified	0.008458	0.0052	0.00758786	0.005	0.001758	T	B	0.037	nonsynonymous SNV	PRF1:NM_001083116:exon3:c.A755G:p.N252S,PRF1:NM_005041:exon3:c.A755G:p.N252S					PS4	PM1														BS3					BP4				PS4,PM1,BS3,BP4	rs28933375
10	72358845	72358845	G	A	exonic	PRF1	.	Benign	.	0	0.0024	0.00299521	0.0022	0.002657	T	B	0.122	nonsynonymous SNV	PRF1:NM_001083116:exon3:c.C632T:p.A211V,PRF1:NM_005041:exon3:c.C632T:p.A211V						PM1						PP1								BS3	BS4				BP4		BP6		PM1,PP1,BS3,BS4,BP4,BP6	rs368524364
10	72360291	72360291	C	T	exonic	PRF1	.		.	0.000923	0.0005	0.000199681	0.0005	0.003529	D	B	18.12	nonsynonymous SNV	PRF1:NM_001083116:exon2:c.G368A:p.R123H,PRF1:NM_005041:exon2:c.G368A:p.R123H														PP3															PP3	rs139336186
10	72360387	72360387	G	A	exonic	PRF1	.	Conflicting_interpretations_of_pathogenicity	Hemophagocytic_lymphohistiocytosis,_familial,_2,_susceptibility_to|not_provided|Familial_hemophagocytic_lymphohistiocytosis|not_specified	0.033754	0.0311	0.0131789	0.0294	0.005034	D	D	26	nonsynonymous SNV	PRF1:NM_001083116:exon2:c.C272T:p.A91V,PRF1:NM_005041:exon2:c.C272T:p.A91V														PP3				BS1											PP3,BS1	rs35947132
10	72360577	72360577	G	A	exonic	PRF1	.		.	0.00054	0.0013	0.000199681	0.0012	0.001779	D	P	21.1	nonsynonymous SNV	PRF1:NM_001083116:exon2:c.C82T:p.R28C,PRF1:NM_005041:exon2:c.C82T:p.R28C				PS3										PP3															PS3,PP3	rs141660796
10	72360648	72360648	C	T	exonic	PRF1	.	Conflicting_interpretations_of_pathogenicity	Aplastic_anemia|not_specified|Familial_hemophagocytic_lymphohistiocytosis|not_provided	0.026793	0.0116	0.0219649	0.0059	0.01705	D	B	19.06	nonsynonymous SNV	PRF1:NM_001083116:exon2:c.G11A:p.R4H,PRF1:NM_005041:exon2:c.G11A:p.R4H														PP3				BS1	BS2										PP3,BS1,BS2	rs35418374
12	6442643	6442643	C	T	exonic	TNFRSF1A	.	Conflicting_interpretations_of_pathogenicity	TNF_receptor-associated_periodic_fever_syndrome_(TRAPS)|not_specified|not_provided	0.01384	0.0141	0.00599042	0.0132	0.009815	T	B	15.3	nonsynonymous SNV	TNFRSF1A:NM_001346091:exon3:c.G38A:p.R13Q,TNFRSF1A:NM_001065:exon4:c.G362A:p.R121Q						PM1							PP2					BS1							BP4				PM1,PP2,BS1,BP4	rs4149584
12	6443001	6443001	G	A	exonic	TNFRSF1A	.	Benign/Likely_benign	not_specified|Familial_Periodic_Fever	0.025373	0.0127	0.028155	0.0055	0.01361	D	D	22.2	nonsynonymous SNV	TNFRSF1A:NM_001065:exon3:c.C224T:p.P75L						PM1							PP2	PP3				BS1	BS2								BP6		PM1,PP2,PP3,BS1,BS2,BP6	rs4149637
12	110017618	110017618	G	A	exonic	MVK	.	Conflicting_interpretations_of_pathogenicity	Hyperimmunoglobulin_D_with_periodic_fever|not_specified	0.002537	0.0007	0.00199681	0.0007	0.001063	T	B	0.002	nonsynonymous SNV	MVK:NM_000431:exon4:c.G238A:p.V80I,MVK:NM_001114185:exon4:c.G238A:p.V80I,MVK:NM_001301182:exon4:c.G238A:p.V80I																									BP4				BP4	rs76914224
12	110019222	110019222	G	A	exonic	MVK	.	not_provided	Hyperimmunoglobulin_D_with_periodic_fever	0	2.474e-05	0	3.663e-05	0.001794	T	B	0.003	nonsynonymous SNV	MVK:NM_000431:exon5:c.G394A:p.V132I,MVK:NM_001114185:exon5:c.G394A:p.V132I						PM1	PM2																		BP4				PM1,PM2,BP4	rs104895336
12	110034320	110034320	G	A	exonic	MVK	.	Pathogenic	Hyperimmunoglobulin_D_with_periodic_fever|Hyperimmunoglobulin_D_with_periodic_fever|Mevalonic_aciduria|not_provided	0.001692	0.0014	0	0.0016	0.003212	T	B	20.3	nonsynonymous SNV	MVK:NM_001301182:exon10:c.G973A:p.V325I,MVK:NM_000431:exon11:c.G1129A:p.V377I,MVK:NM_001114185:exon11:c.G1129A:p.V377I					PS4			PM3				PP1				PP5									BP4				PS4,PM3,PP1,PP5,BP4	rs28934897
15	55520906	55520906	G	A	exonic	RAB27A	.	Likely_pathogenic	not_provided	0	8.303e-06	0	1.628e-05	0.005845	D	D	34	nonsynonymous SNV	RAB27A:NM_004580:exon4:c.C244T:p.R82C,RAB27A:NM_183234:exon5:c.C244T:p.R82C,RAB27A:NM_183235:exon5:c.C244T:p.R82C,RAB27A:NM_183236:exon5:c.C244T:p.R82C				PS3		PM1	PM2					PP1		PP3		PP5													PS3,PM1,PM2,PP1,PP3,PP5	rs753966933
15	77324670	77324670	G	C	exonic	PSTPIP1	.	Benign/Likely_benign	not_specified|Pyogenic_arthritis,_pyoderma_gangrenosum_and_acne	0.011028	0.0078	0.0147764	0.0081	0.05114	T	P	3.648	nonsynonymous SNV	PSTPIP1:NM_001321135:exon11:c.G773C:p.G258A,PSTPIP1:NM_003978:exon11:c.G773C:p.G258A,PSTPIP1:NM_001321136:exon12:c.G746C:p.G249A,PSTPIP1:NM_001321137:exon12:c.G968C:p.G323A																		BS1	BS2						BP4		BP6		BS1,BS2,BP4,BP6	rs34240327
16	50733743	50733743	G	A	exonic	NOD2	.	Benign	.	0.007156	0.002	0.00698882	0.0017	0.005682	T	B	14.02	nonsynonymous SNV	NOD2:NM_001293557:exon1:c.G337A:p.A113T,NOD2:NM_022162:exon2:c.G418A:p.A140T													PP2												BP4		BP6		PP2,BP4,BP6	rs34684955
16	50744688	50744688	A	G	exonic	NOD2	.	Benign/Likely_benign	Crohn_disease	0.00554	0.0043	0.00399361	0.0044	0.001172	T	B	0.026	nonsynonymous SNV	NOD2:NM_001293557:exon3:c.A785G:p.N262S,NOD2:NM_022162:exon4:c.A866G:p.N289S													PP2												BP4		BP6		PP2,BP4,BP6	rs5743271
16	50744877	50744877	A	G	exonic	NOD2	.	Benign	.	0.003386	0.0011	0.00279553	0.0009	0.002345	D	B	15.93	nonsynonymous SNV	NOD2:NM_001293557:exon3:c.A974G:p.H325R,NOD2:NM_022162:exon4:c.A1055G:p.H352R						PM1							PP2	PP3													BP6		PM1,PP2,PP3,BP6	rs5743272
16	50744939	50744939	C	T	exonic	NOD2	.	not_provided	Sarcoidosis,_early-onset	0.000154	0.0002	0	0.0002	0.001758	T	B	16.54	nonsynonymous SNV	NOD2:NM_001293557:exon3:c.C1036T:p.R346C,NOD2:NM_022162:exon4:c.C1117T:p.R373C						PM1							PP2												BP4				PM1,PP2,BP4	rs145293873
16	50745868	50745868	G	T	exonic	NOD2	.	Likely_benign	Crohn_disease|Blau_syndrome	0.000154	0.0005	0.000199681	0.0004	0.002822	D	D	24.4	nonsynonymous SNV	NOD2:NM_001293557:exon3:c.G1965T:p.L655F,NOD2:NM_022162:exon4:c.G2046T:p.L682F													PP2	PP3													BP6		PP2,PP3,BP6	rs149002807
16	50745872	50745872	C	T	exonic	NOD2	.	Conflicting_interpretations_of_pathogenicity	Crohn_disease|Blau_syndrome	0.000385	0.0004	0.000199681	0.0004	0.005682	D	B	23.2	nonsynonymous SNV	NOD2:NM_001293557:exon3:c.C1969T:p.R657W,NOD2:NM_022162:exon4:c.C2050T:p.R684W													PP2	PP3															PP2,PP3	rs5743276
16	50745873	50745873	G	A	exonic	NOD2	.		.	0.000924	0.0003	0.00259585	0.0003	0.003612	T	B	7.749	nonsynonymous SNV	NOD2:NM_001293557:exon3:c.G1970A:p.R657Q,NOD2:NM_022162:exon4:c.G2051A:p.R684Q													PP2												BP4				PP2,BP4	rs114664276
16	50745926	50745926	C	T	exonic	NOD2	.	Conflicting_interpretations_of_pathogenicity,_risk_factor	INFLAMMATORY_BOWEL_DISEASE_1_(CROHN_DISEASE),_SUSCEPTIBILITY_TO|not_specified|Crohn_disease|Blau_syndrome|YAO_SYNDROME,_SUSCEPTIBILITY_TO	0.031558	0.0227	0.014377	0.0259	0.002934	D	P	24.1	nonsynonymous SNV	NOD2:NM_001293557:exon3:c.C2023T:p.R675W,NOD2:NM_022162:exon4:c.C2104T:p.R702W													PP2	PP3				BS1											PP2,PP3,BS1	rs2066844
16	50745996	50745996	C	G	exonic	NOD2	.	Benign	Crohn_disease|Blau_syndrome	0.012927	0.0041	0.0183706	0.0031	0.00763	T	B	3.629	nonsynonymous SNV	NOD2:NM_001293557:exon3:c.C2093G:p.A698G,NOD2:NM_022162:exon4:c.C2174G:p.A725G													PP2					BS1							BP4		BP6		PP2,BS1,BP4,BP6	rs5743278
16	50746194	50746194	G	A	exonic	NOD2	.	Benign/Likely_benign	Sarcoidosis,_early-onset|Crohn_disease|Blau_syndrome	0.00177	0.0016	0.000199681	0.0016	0.001758	T	B	0.074	nonsynonymous SNV	NOD2:NM_001293557:exon3:c.G2291A:p.R764Q,NOD2:NM_022162:exon4:c.G2372A:p.R791Q													PP2												BP4		BP6		PP2,BP4,BP6	rs104895464
16	50746199	50746199	G	A	exonic	NOD2	.	Likely_benign	Sarcoidosis,_early-onset|Crohn_disease	0.001231	0.0011	0.000199681	0.0011	0.0005862	D	B	22	nonsynonymous SNV	NOD2:NM_001293557:exon3:c.G2296A:p.V766M,NOD2:NM_022162:exon4:c.G2377A:p.V793M													PP2	PP3						BS3							BP6		PP2,PP3,BS3,BP6	rs104895444
16	50750810	50750810	A	G	exonic	NOD2	.	Conflicting_interpretations_of_pathogenicity,_risk_factor	Sarcoidosis,_early-onset|not_specified|Crohn_disease|Blau_syndrome	0.000769	0.0012	0.000399361	0.0012	0.001172	D	D	23.6	nonsynonymous SNV	NOD2:NM_001293557:exon5:c.A2474G:p.N825S,NOD2:NM_022162:exon6:c.A2555G:p.N852S				PS3				PM3				PP1	PP2	PP3															PS3,PM3,PP1,PP2,PP3	rs104895467
16	50756540	50756540	G	C	exonic	NOD2	.	Conflicting_interpretations_of_pathogenicity,_risk_factor	INFLAMMATORY_BOWEL_DISEASE_1_(CROHN_DISEASE),_SUSCEPTIBILITY_TO|not_specified|Blau_syndrome|Crohn_disease|YAO_SYNDROME,_SUSCEPTIBILITY_TO	0.010157	0.0099	0.00459265	0.0113	0.04885	D	D	31	nonsynonymous SNV	NOD2:NM_001293557:exon7:c.G2641C:p.G881R,NOD2:NM_022162:exon8:c.G2722C:p.G908R						PM1							PP2	PP3				BS1	BS2										PM1,PP2,PP3,BS1,BS2	rs2066845
16	50756571	50756571	C	A	exonic	NOD2	.	Likely_benign	Sarcoidosis,_early-onset|Crohn_disease|Blau_syndrome	0.000539	0.0004	0.000599042	0.0006	0.002732	D	D	33	nonsynonymous SNV	NOD2:NM_001293557:exon7:c.C2672A:p.A891D,NOD2:NM_022162:exon8:c.C2753A:p.A918D						PM1							PP2	PP3													BP6		PM1,PP2,PP3,BP6	rs104895452
16	50759450	50759450	G	A	exonic	NOD2	.	not_provided	Sarcoidosis,_early-onset	0	3.312e-05	0	4.474e-05	0.009033	T	D	22.6	nonsynonymous SNV	NOD2:NM_001293557:exon9:c.G2852A:p.G951E,NOD2:NM_022162:exon10:c.G2933A:p.G978E							PM2						PP2	PP3						BS3									PM2,PP2,PP3,BS3	rs104895457
17	73826491	73826491	G	A	exonic	UNC13D	.	Benign/Likely_benign	not_specified|Familial_hemophagocytic_lymphohistiocytosis	0.015866	0.0299	0.0103834	0.0192	0.02709	T	B	15.21	nonsynonymous SNV	UNC13D:NM_199242:exon29:c.C2782T:p.R928C						PM1												BS1	BS2						BP4		BP6		PM1,BS1,BS2,BP4,BP6	rs35037984
17	73831953	73831953	G	A	exonic	UNC13D	.	Benign/Likely_benign	not_provided|not_specified|Familial_hemophagocytic_lymphohistiocytosis	0.017915	0.0052	0.0191693	0.0038	0.002022	D	P	24	nonsynonymous SNV	UNC13D:NM_199242:exon18:c.C1579T:p.R527W														PP3				BS1									BP6		PP3,BS1,BP6	rs75366116
17	73836317	73836317	T	C	exonic	UNC13D	.	Benign	not_specified	0.009073	0.0025	0.00938498	0.0019	0.0005869	D	B	24.4	nonsynonymous SNV	UNC13D:NM_199242:exon10:c.A847G:p.I283V														PP3													BP6		PP3,BP6	rs61754871
17	73837042	73837042	T	C	exonic	UNC13D	.		.	0.001	0.0006	0.000399361	0.0007	0.001594	D	B	22.6	nonsynonymous SNV	UNC13D:NM_199242:exon7:c.A610G:p.M204V						PM1								PP3															PM1,PP3	rs144722609
17	73839326	73839326	C	T	exonic	UNC13D	.	Benign	not_specified	0.016146	0.0159	0.0155751	0.0158	0.1881	D	B	21.6	nonsynonymous SNV	UNC13D:NM_199242:exon3:c.G175A:p.A59T														PP3				BS1	BS2		BS4						BP6		PP3,BS1,BS2,BS4,BP6	rs9904366
17	78155422	78155422	G	A	exonic	CARD14	.	Benign	not_provided	0.0044	0.0026	0.00539137	0.0013	0.005682	T	B	4.483	nonsynonymous SNV	CARD14:NM_001257970:exon2:c.G185A:p.R62Q,CARD14:NM_024110:exon2:c.G185A:p.R62Q						PM1																			BP4		BP6		PM1,BP4,BP6	rs115582620
17	78157888	78157888	G	C	exonic	CARD14	.	Benign	.	0.000231	0.005	0.00459265	0.0029	0.001175	D	P	26.7	nonsynonymous SNV	CARD14:NM_001257970:exon4:c.G526C:p.D176H,CARD14:NM_024110:exon4:c.G526C:p.D176H				PS3										PP3													BP6		PS3,PP3,BP6	rs144475004
17	78157951	78157951	G	A	exonic	CARD14	.	Uncertain_significance	not_specified	0.000309	0.0008	0.000599042	0.0005	0.000591	D	B	27.3	nonsynonymous SNV	CARD14:NM_001257970:exon4:c.G589A:p.E197K,CARD14:NM_024110:exon4:c.G589A:p.E197K				PS3										PP3															PS3,PP3	rs200790561
17	78178911	78178911	C	T	exonic	CARD14	.		.	0	0.0002	0	0.0003	0.003739	D	B	15.25	nonsynonymous SNV	CARD14:NM_024110:exon18:c.C2476T:p.R826W														PP3															PP3	rs139467141
17	78179408	78179408	G	A	exonic	CARD14	.	Benign	.	0.001081	0.0122	0.0209665	0.0072	0.001832	T	B	9.374	nonsynonymous SNV	CARD14:NM_024110:exon19:c.G2648A:p.R883H						PM1												BS1							BP4		BP6		PM1,BS1,BP4,BP6	rs2289541
18	2925284	2925284	G	A	exonic	LPIN2	.	Conflicting_interpretations_of_pathogenicity	not_specified	0.001615	0.003	0.00259585	0.0027	0.002181	T	B	0.4	nonsynonymous SNV	LPIN2:NM_014646:exon14:c.C1876T:p.P626S																									BP4				BP4	rs150806357
18	2925359	2925359	C	T	exonic	LPIN2	.	Benign/Likely_benign	not_specified	0.008919	0.0079	0.00519169	0.0089	0.04826	T	B	22	nonsynonymous SNV	LPIN2:NM_014646:exon14:c.G1801A:p.E601K																			BS2						BP4		BP6		BS2,BP4,BP6	rs61735393
18	2929103	2929103	G	A	exonic	LPIN2	.	Conflicting_interpretations_of_pathogenicity	Majeed_syndrome|not_specified	0.003385	0.0026	0.00199681	0.0026	0.002183	D	P	28.4	nonsynonymous SNV	LPIN2:NM_014646:exon10:c.C1510T:p.L504F						PM1								PP3						BS3									PM1,PP3,BS3	rs104895500
18	2937699	2937699	T	C	exonic	LPIN2	.	Benign/Likely_benign	Majeed_syndrome|not_specified	0.000615	0.0043	0.00678914	0.0039	0.007439	T	B	22.8	nonsynonymous SNV	LPIN2:NM_014646:exon7:c.A1159G:p.K387E																				BS3					BP4		BP6		BS3,BP4,BP6	rs104895501
18	2937815	2937815	G	A	exonic	LPIN2	.	Benign/Likely_benign	Majeed_syndrome|not_specified	0.000461	0.0015	0.00119808	0.0013	0.002726	D	B	10.02	nonsynonymous SNV	LPIN2:NM_014646:exon7:c.C1043T:p.P348L				PS3																					BP4		BP6		PS3,BP4,BP6	rs34676691
18	2940693	2940693	G	A	exonic	LPIN2	.	Likely_benign	not_specified|Majeed_syndrome	7.7e-05	0.0043	0.00838658	0.0038	0.001172	T	B	22.3	nonsynonymous SNV	LPIN2:NM_014646:exon5:c.C608T:p.S203F																									BP4		BP6		BP4,BP6	rs144555528
19	7708058	7708058	C	T	exonic	STXBP2	.	Benign/Likely_benign	not_specified	0.011841	0.0109	0.00459265	0.0109	0.03831	D	D	26.3	nonsynonymous SNV	STXBP2:NM_001127396:exon13:c.C1025T:p.T342M,STXBP2:NM_001272034:exon13:c.C1067T:p.T356M,STXBP2:NM_006949:exon13:c.C1034T:p.T345M						PM1								PP3				BS1	BS2								BP6		PM1,PP3,BS1,BS2,BP6	rs117761837
19	7710134	7710134	C	T	exonic	STXBP2	.	Benign/Likely_benign	not_specified	0.008484	0.0158	0.00579073	0.0083	0.02898	T	B	15.23	nonsynonymous SNV	STXBP2:NM_001127396:exon15:c.C1289T:p.A430V,STXBP2:NM_001272034:exon15:c.C1331T:p.A444V,STXBP2:NM_006949:exon15:c.C1298T:p.A433V						PM1												BS1	BS2						BP4		BP6		PM1,BS1,BS2,BP4,BP6	rs141309384
19	7712364	7712364	A	G	exonic	STXBP2	.	Benign	not_specified	0.008931	0.0043	0.0121805	0.0028	0.005889	D	B	15.96	nonsynonymous SNV	STXBP2:NM_001127396:exon18:c.A1654G:p.R552G,STXBP2:NM_001272034:exon18:c.A1696G:p.R566G,STXBP2:NM_006949:exon18:c.A1663G:p.R555G						PM1								PP3				BS1									BP6		PM1,PP3,BS1,BP6	rs61736586
19	54299165	54299165	G	A	exonic	NLRP12	.	Likely_benign	Familial_cold_autoinflammatory_syndrome	0.006074	0.0017	0.00419329	0.0012	0.00199	.	.	36	stopgain	NLRP12:NM_001277129:exon8:c.C2875T:p.R959X,NLRP12:NM_001277126:exon9:c.C3049T:p.R1017X,NLRP12:NM_144687:exon9:c.C3046T:p.R1016X						PM1																					BP6		PM1,BP6	rs35064500
19	54313859	54313859	G	A	exonic	NLRP12	.	Pathogenic	.	7.7e-05	0.0004	0	0.0004	0.001172	D	P	24.1	nonsynonymous SNV	NLRP12:NM_001277126:exon3:c.C1054T:p.R352C,NLRP12:NM_001277129:exon3:c.C1054T:p.R352C,NLRP12:NM_144687:exon3:c.C1054T:p.R352C				PS3		PM1								PP3		PP5													PS3,PM1,PP3,PP5	rs199881207
19	54314003	54314003	G	A	exonic	NLRP12	.	Conflicting_interpretations_of_pathogenicity	not_specified|Familial_cold_autoinflammatory_syndrome	0.002691	0.0042	0.00219649	0.0044	0.007812	D	D	24	nonsynonymous SNV	NLRP12:NM_001277126:exon3:c.C910T:p.H304Y,NLRP12:NM_001277129:exon3:c.C910T:p.H304Y,NLRP12:NM_144687:exon3:c.C910T:p.H304Y						PM1								PP3															PM1,PP3	rs141245482
19	54314063	54314063	G	A	exonic	NLRP12	.	Pathogenic	Familial_cold_autoinflammatory_syndrome_2|not_provided	0.000769	0.0002	0.00239617	0.0002	0.005682	.	.	33	stopgain	NLRP12:NM_001277126:exon3:c.C850T:p.R284X,NLRP12:NM_001277129:exon3:c.C850T:p.R284X,NLRP12:NM_144687:exon3:c.C850T:p.R284X	PVS1					PM1										PP5													PVS1,PM1,PP5	rs104895564
19	55445884	55445884	C	T	exonic	NLRP7	.		.	0.002307	0.0007	0.00239617	0.0005	0.002657	T	B	0.157	nonsynonymous SNV	NLRP7:NM_001127255:exon7:c.G2444A:p.R815H,NLRP7:NM_139176:exon7:c.G2360A:p.R787H,NLRP7:NM_206828:exon7:c.G2444A:p.R815H																									BP4				BP4	rs150034626
19	55447773	55447773	G	A	exonic	NLRP7	.	not_provided	Hydatidiform_mole	0.000846	0.0012	0.000199681	0.0011	0.03731	D	B	15.89	nonsynonymous SNV	NLRP7:NM_001127255:exon6:c.C2156T:p.A719V,NLRP7:NM_139176:exon6:c.C2072T:p.A691V,NLRP7:NM_206828:exon6:c.C2156T:p.A719V														PP3					BS2										PP3,BS2	rs104895526
19	55450655	55450655	T	C	exonic	NLRP7	.	Benign	not_specified	0.033831	0.0141	0.0247604	0.0131	0.02338	T	B	0.001	nonsynonymous SNV	NLRP7:NM_001127255:exon4:c.A1532G:p.K511R,NLRP7:NM_139176:exon4:c.A1532G:p.K511R,NLRP7:NM_206828:exon4:c.A1532G:p.K511R																		BS1	BS2		BS4				BP4		BP6		BS1,BS2,BS4,BP4,BP6	rs61743949
19	55450707	55450707	C	T	exonic	NLRP7	.		.	0.000384	0.0002	0	4.875e-05	0.01328	T	B	0.033	nonsynonymous SNV	NLRP7:NM_001127255:exon4:c.G1480A:p.A494T,NLRP7:NM_139176:exon4:c.G1480A:p.A494T,NLRP7:NM_206828:exon4:c.G1480A:p.A494T																			BS2						BP4				BS2,BP4	rs61747407
19	55450950	55450950	G	A	exonic	NLRP7	.		.	0.0016	0.0006	0.00179712	0.0004	0.001319	D	D	15.29	nonsynonymous SNV	NLRP7:NM_001127255:exon4:c.C1237T:p.R413W,NLRP7:NM_139176:exon4:c.C1237T:p.R413W,NLRP7:NM_206828:exon4:c.C1237T:p.R413W														PP3															PP3	rs146427076
19	55450991	55450991	C	T	exonic	NLRP7	.	not_provided	Hydatidiform_mole	0	0.0005	0	0.0005	0.003063	D	D	22.3	nonsynonymous SNV	NLRP7:NM_001127255:exon4:c.G1196A:p.C399Y,NLRP7:NM_139176:exon4:c.G1196A:p.C399Y,NLRP7:NM_206828:exon4:c.G1196A:p.C399Y														PP3															PP3	rs104895510
19	55451018	55451018	C	T	exonic	NLRP7	.		.	0.001697	0.0005	0.00279553	0.0005	0.001447	T	B	6.418	nonsynonymous SNV	NLRP7:NM_001127255:exon4:c.G1169A:p.R390H,NLRP7:NM_139176:exon4:c.G1169A:p.R390H,NLRP7:NM_206828:exon4:c.G1169A:p.R390H																									BP4				BP4	rs141694326
[truncated: 2 more columns]
