# Supplementary material for: Genetic Landscape of Rare Autoinflammatory Disease Variants in Qatar and Middle Eastern Populations Through the Integration of Whole-Genome and Exome Datasets
Source: Front Genet. 2021 May 13;12:631340. doi: 10.3389/fgene.2021.631340 (PMC8155677; doi:10.3389/fgene.2021.631340)
Supplement: Supplementary Figure 1 — Schematic summarizing the data analysis pipeline utilized for this study. [file Data_Sheet_1.zip › Table 5.XLSX]

## Sheet: Sheet1
Supplementary Table 4: . Allele frequency of pathogenic and likely pathogenic variants compared with control global population (1000 genome, ExAC or gnomAD) using Fisher exact test (p<0.05). BED Bedouin, SAF Sub-Saharan African, EUR European, SOU South Asian, APY African Pygmy, ARA​ ARAB, PER Persian, NA not applicable]. Significant values are marked with *
																				Global population
Pathogenic variant	Allele	Gene	Annotation	Qatar_All	Qatar Sub populations							GME_All	GME Sub populations							1000 Genome _all	1000 Genome						gnomAD V2 all	gnomAD V2								gnomAD V3 all	gnomAD V3
					Q(EUR)	Q(SOU)	Q(BED)	Q(AYG)	Q(ARA)	Q(PER)	Q(SAF)		GME(AP)	GME(CA)	GME(ISR)	GME(NEA)	GME(NWA)	GME(SD)	GME(TP)		AFR	AMR	EAS	EUR	SAS	Esp6500		Latino	EURopean (Finnish)	EURopean (Non-Finnish)	OTH	SAS	ASJ	AFR	EAS		Amish	Latino	EURopean (Finnish)	EURopean (Non-Finnish)	OTH	SAS	ASJ	AFR	ME	EAS
2-224642579	Ref-A	AP1S3	Likely pathogenic (II)	0.994318	NA	1	1	NA	1	1	0.97059	0.99497	0.994152	1	1	0.995924	0.989899	1	0.990854	0.997	0.998	0.997	1	0.99	0.999	0.990413	0.992048	0.994596	0.995639	0.98663	0.99348	0.998231	0.995344	0.997209	0.999947	0.991353	0.97917	0.993067	0.993412	0.98596	0.98708	0.998758	0.995965	0.997152	0.996835	1
rs116107386 (AP1S3)	Alt-C			0.005682	NA	0	0	NA	0	0	0.02941	0.00503	0.00584795	0	0	0.00407609	0.010101	0	0.00914634	0.003	0.002	0.003	0	0.01	0.001	0.009587	0.007952	0.005404	0.004361	0.01337	0.00652	0.001769	0.004656	0.002791	5.303e-05	0.008647	0.02083	0.006933	0.006588	0.01404	0.01292	0.001242	0.004035	0.002848	0.003165	0
	AC/AN			1/176	0/0	0/4	0/72	0/0	0/32	0/34	1/34	10/1986	2/342	0/264	0/20	3/736	2/198	0/116	3/328	15/5008	2/1322	2/694	0/1008	10/1006	1/978	115/11881	2207 / 279700	184 / 35128	109 / 24928	1691 / 128180	57 / 7110	54 / 30350	45 / 10302	66 / 24180	1 / 19522	1316 / 152188	19 / 912	106 / 15290	70 / 10626	955 / 68032	27 / 2090	6 / 4832	14 / 3470	118 / 41434	1 / 316	0 / 5186
	p-value			1	1	1	1	1	1	1	0.236201	0.199731	1	0.280683	1	0.396648	0.671883	1	0.747568
6-138196060	Ref: C	TNFAIP3	Likely pathogenic (II)	0.998406	1	0.99231	1	1	1	1	0.98413	0.9995	1	1	1	1	1	1	0.997	0.994	0.98	0.996	1	1	1	0.994464	0.998395	0.999448	1	0.999976	0.999072	0.999968	1	0.98269	1	0.994718	1	0.997776	1	0.999971	0.99761	1	1	0.98159	1	1
rs5029941 (TNFAIP3)	Alt: T			0.001594	0	0.00769	0	0	0	0	0.01587	0.0005	0	0	0	0	0	0	0.003	0.006	0.02	0.004	0	0	0	0.005536	0.001605	0.000552	0	2.368e-05	0.0009276	3.249e-05	0	0.01731	0	0.005282	0	0.002224	0	2.939e-05	0.00239	0	0	0.01841	0	0
	AC/AN			3/1882	0/8	1/130	0/934	0/2	0/366	0/316	2/126	1986-01-01	0/342	0/264	0/20	0/736	0/198	0/116	1/328	30/5008	27/1322	3/694	0/1008	0/1006	0/978	72/12934	467 / 282866	21 / 35440	0 / 25122	3 / 129170	8 / 7228	1 / 30616	0 / 10370	434 / 24970	0 / 19950	804 / 152212	0 / 912	34 / 15286	0 / 10614	2 / 68040	5 / 2092	0 / 4830	0 / 3472	763 / 41448	0 / 316	0 / 5212
	p-value			1	1	0.19363	0.414411	1	1	1	0.01885128*	0.392051	1	1	1	0.6387	1	1	0.418886
12-110034320	Ref: G	MVK	Pathogenic (IIIb)	0.996788	1	1	0.997845	1	0.997268	1	0.992063	0.99647	0.9912	1	1	0.99728	1	1	0.9939	NA	NA	NA	NA	NA	NA	0.998308	0.998409	0.998663	0.99862	0.997597	0.998915	0.99909	0.999212	0.999583	0.999894	0.998535	1	0.998757	0.998587	0.997531	1	0.999793	0.999135	0.99959	1	1
rs28934897 (MVK)	Alt: A			0.003212	0	0	0.002155	0	0.008287	0	0.007937	0.003524	0.0087	0	0	0.00271	0	0	0.006	NA	NA	NA	NA	NA	NA	0.001692	0.001591	0.001337	0.00138	0.002403	0.001085	0.0009096	0.0007882	0.0004167	0.0001061	0.001465	0	0.001243	0.001413	0.002469	0	0.0002072	0.0008646	0.0004101	0	0
	AC/AN			6/1868	0/8	0/130	2/928	0/2	3/362	0/312	1/126	1986-07-01	3/342	0/264	0/20	2/736	0/198	0/116	2/328	NA	NA	NA	NA	NA	NA	22/12984	443 / 280790	50 / 35436	33 / 23962	303 / 128360	9 / 7198	28 / 30616	8 / 10360	10 / 24932	2 /19926	223 / 152196	0 / 910	19 / 15280	15 / 10616	168 / 68034	0 / 2092	1 / 4826	3 / 3470	17 / 41452	0 / 316	0 / 5200
	p-value			0.0798332	1	1	0.661123	1	0.02045803*	1	0.180737	0.04153817*	0.01764697*	1	1	0.32422	1	1	0.0958806
15-55520906	Ref: G	RAB27A	Likely pathogenic (V)	0.994155	1	1	0.998929	1	0.97268	1	1	NA	NA	NA	NA	NA	NA	NA	NA	NA	NA	NA	NA	NA	NA	NA	0.999984	0.99997	1	0.999991	0.999817	1	1	1	0.999942	NA	NA	NA	NA	NA	NA	NA	NA	NA	NA	NA
rs753966933 (RAB27A)	Alt: A			0.005845	0	0	0.001071	0	0.02732	0	0	NA	NA	NA	NA	NA	NA	NA	NA	NA	NA	NA	NA	NA	NA	NA	1.62824e-05	2.98436e-05	0	8.98279e-06	0.000183083	0	0	0	5.80653e-05	NA	NA	NA	NA	NA	NA	NA	NA	NA	NA	NA
	AC/AN			11/1882	0/8	0/130	1/934	0/2	10/366	0/316	0/126	NA	NA	NA	NA	NA	NA	NA	NA	NA	NA	NA	NA	NA	NA	NA	4 / 250912	1 / 34522	0 / 21616	1 / 113396	1 / 6114	0 / 30602	0 / 10064	0 / 16234	1 / 18364	NA	NA	NA	NA	NA	NA	NA	NA	NA	NA	NA
	p-value			5.024203E-21*	1	1	0.01840619*	1	3.781588E-26*	1	1	NA	NA	NA	NA	NA	NA	NA	NA
16-50750810	Ref: A	NOD2	Likely pathogenic (V)	0.998828	1	1	0.99768	1	1	1	1	0.9969	1	1	1	0.9945	1	0.9913	0.9969	0.9996	1	0.999	1	0.999	1	0.999231	0.998911	0.999158	1	0.999243	0.998763	0.999968	0.98355	0.999958	1	0.999238	1	0.999149	1	0.99928	0.998566	0.999793	0.98704	0.999904	0.996835	1
rs104895467 (NOD2)	Alt: G			0.001172	0	0	0.00232	0	0	0	0	0.00302	0	0	0	0.0054	0	0.0086	0.003	0.0004	0	0.001	0	0.001	0	0.000769	0.001089	0.0008425	0	0.0007575	0.001237	3.249e-05	0.01645	4.161e-05	0	0.0007619	0	0.0008506	0	0.0007202	0.001434	0.0002069	0.01296	9.644e-05	0.003165	0
	AC/AN			2/1706	0/8	0/126	2/862	0/2	0/334	0/282	0/92	1986-06-01	0/342	0/264	0/20	4/736	0/198	1/116	1/328	5008-02-01	0/1322	1/694	0/1008	1/1006	0/978	10/12986	309 / 282898	29 / 35440	0 / 25122	102 / 129200	9 / 7228	1 / 30616	167 / 10370	1 / 24968	0 / 19954	116 / 152248	0 / 910	13 / 15284	0 / 10624	49 / 68040	3 / 2092	1 / 4834	45 / 3472	4 / 41478	1 / 316	0 / 5198
	p-value			0.710877	1	1	0.243883	1	1	1	1	0.024181757*	1	1	1	0.009395715*	1	0.119404	0.301913
19-54314063	Ref: G	NLRP12	Pathogenic (Ib)	0.994318	NA	1	1	NA	1	1	0.97059	NA	NA	NA	NA	NA	NA	NA	NA	0.9976	0.991	1	1	1	1	0.999923	0.999841	0.999855	1	1	0.999536	1	1	0.998542	0.999947	0.99956	1	0.999803	1	0.999985	0.999045	0.999793	1	0.998552	1	1
rs104895564 (NLRP12)	Alt: A			0.005682	NA	0	0	NA	0	0	0.02941	NA	NA	NA	NA	NA	NA	NA	NA	0.0023	0.009	0	0	0	0	7.7e-05	0.0001589	0.0001453	0	0	0.0004645	0	0	0.001458	5.301e-05	0.0004403	0	0.0001968	0	1.47e-05	0.0009551	0.0002071	0	0.001448	0	0
	AC/AN			1/176	0/0	0/4	0/72	0/0	0/32	0/34	1/34	NA	NA	NA	NA	NA	NA	NA	NA	5008-12-01	12/1322	0/694	0/1008	0/1006	0/978	10/12996	42 / 282406	5 / 35412	0 / 25080	0 / 128878	2 / 7216	0 / 30612	0 / 10352	34 / 24916	1 / 19940	67 / 152152	0 / 912	3 / 15244	0 / 10612	1 / 68032	2 / 2094	1 / 4828	0 / 3472	60 / 41450	0 / 316	0 / 5192
	p-value			0.02643622*	1	1	1	1	1	1	0.00516364*	NA	NA	NA	NA	NA	NA	NA	NA
19-54313859	Ref: G	NLRP12	Likely pathogenic (II)	0.998828	0.875	0.992063	1	1	1	1	1	0.9994	1	1	1	1	1	1	0.9969	NA	NA	NA	NA	NA	NA	0.999231	0.999614	0.99971	0.999922	0.999542	0.999845	0.998863	1	0.999958	1	0.99977	1	0.999934	0.999812	0.999647	0.999522	0.998962	1	0.999976	1	0.999808
rs199881207 (NLRP12)	Alt: A			0.001172	0.125	0.007937	0	0	0	0	0	0.0005	0	0	0	0	0	0	0.003	NA	NA	NA	NA	NA	NA	0.000769	0.0003863	0.0002905	7.766e-05	0.0004583	0.0001547	0.001137	0	4.164e-05	0	0.0002302	0	6.557e-05	0.0001883	0.000353	0.000478	0.001038	0	2.415e-05	0	0.0001924
	AC/AN			2/1706	1/8	1/126	0/862	0/2	0/334	0/282	0/92	1982-01-01	0/342	0/264	0/20	0/736	0/198	0/116	1/328	NA	NA	NA	NA	NA	NA	1/13005	102 / 282638	10 / 35438	2 / 25084	53 / 129030	2 / 7224	34 / 30614	0 / 10358	1 / 24940	0 / 19950	35 / 152074	0 / 910	1 / 15250	2 / 10620	24 / 67992	1 / 2092	5 / 4816	0 / 3468	1 / 41412	0 / 316	1 / 5198
	p-value			0.129454	0.002911628*	0.04487728*	1	1	1	1	1	0.513197	1	1	1	1	1	1	0.112621
Significant p-values marked with * and filled Red boxes
